# Supplementary material for: Association of Renal Hyperfiltration with Incidence of New-Onset Diabetes Mellitus: A Nationwide Cohort Study
Source: J Clin Med. 2024 Sep 5;13(17):5267. doi: 10.3390/jcm13175267 (PMC11396438; doi:10.3390/jcm13175267)
Supplement: Supplementary file 1 [file jcm-13-05267-s001.zip]

Archive with 2 entries (2 files):
- Supplementary methods.pdf
- Supplementary tables.pdf
